# Supplementary material for: FTO haplotyping underlines high obesity risk for European populations
Source: BMC Med Genomics. 2019 Mar 13;12(Suppl 2):46. doi: 10.1186/s12920-019-0491-x (PMC6417164; doi:10.1186/s12920-019-0491-x)
Supplement: Supplementary file 1 — Table S1. List of GWAS publications for the 15 SNPs considered. Table S2. Description of 1000G populations employed. (XLSX 37 kb) [file 12920_2019_491_MOESM1_ESM.xlsx]

## Sheet: Table S1
	Table S1. List of GWAS for the 15 SNPs considered.
			chrom	chromstart	chromend	name	pubMedID	Author	Date	Journal	Title	Trait	initial Sample	replication sample	Region	genes	risk allele	risk allele freuqency	p_Value	Notes	orOrBeta	ci95	platform
			chr16	53819892	53819893	rs11075990	23563607	Berndt SI	2013-04-07	Nat Genet	Genome-wide meta-analysis identifies 11 new loci for anthropometric traits and provides insights into genetic architecture.	Body mass index	7,962 European ancestry high body mass index individuals, 8,106 European ancestry low body mass index individuals	4,900 European ancestry high body mass index individuals, 4,891 European ancestry low body mass index individuals	16q12.2	FTO	rs11075990-G	0.4	2e-51		1.35	[NR]	Affymetrix, Illumina [~ 2800000] (imputed)
			chr16	53809246	53809247	rs1121980	28334899	Spracklen CN	2017-02-21	Hum Mol Genet	Association analyses of East Asian individuals and trans-ancestry analyses with European individuals reveal new loci associated with cholesterol and triglyceride levels.	HDL cholesterol levels	34,930 East Asian ancestry individuals, 187,167 European ancestry individuals	8,741 Chinese ancestry individuals	16q12.2	FTO	rs1121980-A	0.447	2e-07	(Trans-ethnic initial)	0.0196	[0.013-0.026] unit decrease (EA Beta values)	Affymetrix, Illumina [~ 1900000] (imputed)
			chr16	53769676	53769677	rs6499640	19079260	Thorleifsson G	2008-12-14	Nat Genet	Genome-wide association yields new sequence variants at seven loci that associate with measures of obesity.	Weight	72,598 European ancestry individuals, 1,160 African American individuals	Up to 11,036 European ancestry individuals, 32,615 individuals	16q12.2	FTO	rs6499640-A	0.65	6e-14		5.5	[4.07-6.93] percentage SD increase	Illumina [305846]
			chr16	53769676	53769677	rs6499640	19079260	Thorleifsson G	2008-12-14	Nat Genet	Genome-wide association yields new sequence variants at seven loci that associate with measures of obesity.	Body mass index	72,598 European ancestry individuals, 1,160 African American individuals	Up to 11,036 European ancestry individuals, 32,615 individuals	16q12.2	FTO	rs6499640-A	0.41	4e-13		5.25	[3.82-6.68] % SD increase	Illumina [305846]
			chr16	53800753	53800754	rs9940128	23669352	Graff M	2013-05-12	Hum Mol Genet	Genome-wide analysis of BMI in adolescents and young adults reveals additional insight into the effects of genetic loci over the life course.	Body mass index	Up to 13,627 European ancestry individuals	Up to 16,253 European ancestry individuals	16q12.2	FTO	rs9940128-A	0.44	4e-23		0.083	[0.067-0.099] unit increase	Affymetrix, Illumina [557887] (imputed)
			chr16	53800753	53800754	rs9940128	22399527	Kristiansson K	2012-03-07	Circ Cardiovasc Genet	Genome-wide screen for metabolic syndrome susceptibility Loci reveals strong lipid gene contribution but no evidence for common genetic basis for clustering of metabolic syndrome traits.	Metabolic syndrome	2,637 European ancestry cases, 7,927 European ancestry controls	NA	16q12.2	FTO	rs9940128-A	0.42	2e-09	(Waist)	0.09	[NR] cm increase	Illumina [1257079] (imputed)
			chr16	53800953	53800954	rs1421085	29691431	Tikkanen E	2018-04-24	Sci Rep	Biological Insights Into Muscular Strength: Genetic Findings in the UK Biobank.	Hand grip strength	223,215 British ancestry individuals	111,610 British ancestry individuals	16q12.2	FTO	rs1421085-C	0.4	5e-38		0.004	[0.0034-0.0046] unit decrease	Affymetrix [15275733] (imputed)
			chr16	53800953	53800954	rs1421085	26818947	Imamura M	2016-01-28	Nat Commun	Genome-wide association studies in the Japanese population identify seven novel loci for type 2 diabetes.	Type 2 diabetes	15,463 Japanese ancestry cases, 26,183 Japanese ancestry controls	20,490 East Asian ancestry cases, 22,922 East Asian ancestry controls, 38,947 European ancestry cases, 121,903 European ancestry controls, 10,587 South Asian ancestry cases, 14,378 South Asian ancestry controls, 3,848 Mexican/Latino cases, 4,366 Mexican/Latino controls	16q12.2	FTO	rs1421085-C	NR	4e-15	(Japanese)	1.16183	[1.1191628661761-1.20613294479771]	Illumina [7521072] (imputed)
			chr16	53800953	53800954	rs1421085	26604143	Felix JF	2015-11-24	Hum Mol Genet	Genome-wide association analysis identifies three new susceptibility loci for childhood body mass index.	Childhood body mass index	34,744 European ancestry children	11,313 European ancestry children	16q12.2	FTO	rs1421085-C	0.41	5e-16		0.059	[0.045-0.073] unit increase	Affymetrix, Illumina [2499691] (imputed)
			chr16	53800953	53800954	rs1421085	23636237	Tanaka T	2013-05-01	Am J Clin Nutr	Genome-wide meta-analysis of observational studies shows common genetic variants associated with macronutrient intake.	Dietary macronutrient intake	37,537 European ancestry individuals	41,257 European ancestry individuals	16q12.2	FTO	rs1421085-C	0.42	1e-09	(Protein)	0.1	[0.061-0.139] % increase	Affymetrix, Illumina [2500000] (imputed)
			chr16	53800953	53800954	rs1421085	23563609	Wheeler E	2013-04-07	Nat Genet	Genome-wide SNP and CNV analysis identifies common and low-frequency variants associated with severe early-onset obesity.	Obesity (early onset extreme)	1,509 European ancestry cases, 5,380 European ancestry controls	971 European ancestry cases, 1,990 European ancestry controls	16q12.2	FTO	rs1421085-C	0.41	3e-28		1.44	[1.35-1.54]	Affymetrix [~ 2000000] (imputed)
			chr16	53800953	53800954	rs1421085	23563607	Berndt SI	2013-04-07	Nat Genet	Genome-wide meta-analysis identifies 11 new loci for anthropometric traits and provides insights into genetic architecture.	Obesity	93,015 European ancestry overweight individuals, 32,858 European ancestry class I obese individuals, 9,889 European ancestry class II obese individuals, 2,896 European ancestry class III obese individuals, up to 65,840 European ancestry controls	65,332 European ancestry overweight individuals, 22,373 European ancestry class I obese individuals, 5,476 European ancestry class II obese individuals, 1,162 European ancestry class III obese individuals, up to 39,294 European ancestry controls	16q12.2	FTO	rs1421085-C	0.41	6e-39	(Obesity class III)	1.45	[NR]	Affymetrix, Illumina [~ 2800000] (imputed)
			chr16	53800953	53800954	rs1421085	19151714	Meyre D	2009-01-18	Nat Genet	Genome-wide association study for early-onset and morbid adult obesity identifies three new risk loci in European populations.	Obesity	695 European ancestry adult cases, 731 European ancestry adult controls, 685 European ancestry child cases, 685 European ancestry child controls	1,171 European ancestry adult cases, 1,114 European ancestry adult controls, 4,417 European ancestry adults, 896 European ancestry child cases, 1,297 European ancestry child and young adult controls, 5,291 European ancestry children	16q12.2	FTO	rs1421085-C	0.41	5e-13	(adults)	1.25	[1.10-1.40]	Illumina [308846]
			chr16	53800953	53800954	rs1421085	19151714	Meyre D	2009-01-18	Nat Genet	Genome-wide association study for early-onset and morbid adult obesity identifies three new risk loci in European populations.	Obesity	695 European ancestry adult cases, 731 European ancestry adult controls, 685 European ancestry child cases, 685 European ancestry child controls	1,171 European ancestry adult cases, 1,114 European ancestry adult controls, 4,417 European ancestry adults, 896 European ancestry child cases, 1,297 European ancestry child and young adult controls, 5,291 European ancestry children	16q12.2	FTO	rs1421085-C	0.4	7e-18	(children)	1.39	[1.27-1.51]	Illumina [308846]
			chr16	53800953	53800954	rs1421085	19151714	Meyre D	2009-01-18	Nat Genet	Genome-wide association study for early-onset and morbid adult obesity identifies three new risk loci in European populations.	Obesity	695 European ancestry adult cases, 731 European ancestry adult controls, 685 European ancestry child cases, 685 European ancestry child controls	1,171 European ancestry adult cases, 1,114 European ancestry adult controls, 4,417 European ancestry adults, 896 European ancestry child cases, 1,297 European ancestry child and young adult controls, 5,291 European ancestry children	16q12.2	FTO	rs1421085-C	0.4	1e-28				Illumina [308846]
			chr16	53803573	53803574	rs1558902	28898252	Wheeler E	2017-09-12	PLoS Med	Impact of common genetic determinants of Hemoglobin A1c on type 2 diabetes risk and diagnosis in ancestrally diverse populations: A transethnic genome-wide meta-analysis.	Glycated hemoglobin levels	88,355 European ancestry individuals,18,472 East Asian ancestry individuals, 7,572 South Asian ancestry individuals, 7,564 African American individuals	33,238 European ancestry individuals, 2,366 East Asian ancestry individuals, 1,302 South Asian ancestry individuals	16q12.2	FTO	rs1558902-A	0.4128	3e-08	(European)	0.0103	[0.0066-0.014] unit increase	Affymetrix, Illumina, Perlegen [~ 2500000] (imputed)
			chr16	53803573	53803574	rs1558902	28892062	Akiyama M	2017-09-11	Nat Genet	Genome-wide association study identifies 112 new loci for body mass index in the Japanese population.	Body mass index	up to 72,390 Japanese ancestry women, up to 85,894 Japanese ancestry men	up to 10,048 Japanese ancestry women, up to 5,098 Japanese ancestry men, up to 181,999 European ancestry women, up to 140,155 European ancestry controls	16q12.2	FTO	rs1558902-A	0.44	2e-223	Japanese	0.081	[0.075-0.087] kg/m2 increase	Illumina [6108953] (imputed)
			chr16	53803573	53803574	rs1558902	28443625	Justice AE	2017-04-26	Nat Commun	Genome-wide meta-analysis of 241,258 adults accounting for smoking behaviour identifies novel loci for obesity traits.	Body mass index (joint analysis main effects and smoking interaction)	98,173 European ancestry women, 64,373 European ancestry men, 5,829 European ancestry individuals, 10,500 African American/Afro-Caribbean ancestry women, 2,706 African American/Afro-Caribbean ancestry men, 1,030 Indian Asian ancestry women, 7,648 Indian Asian ancestry men, 1,793 Filipino ancestry women, 2,944 Hispanic/Latino ancestry women, 1,764 Hispanic/Latino ancestry men	21,496 European ancestry women, 24,385 European ancestry men, 118,364 European ancestry individuals, 2,326 African American/Afro-Caribbean ancestry women, 855 African American/Afro-Caribbean ancestry men	16q12.2	FTO	rs1558902-A	0.4028	2e-63	(women)			Affymetrix, Illumina, Perlegen [up to 2800000] (imputed)
			chr16	53803573	53803574	rs1558902	28443625	Justice AE	2017-04-26	Nat Commun	Genome-wide meta-analysis of 241,258 adults accounting for smoking behaviour identifies novel loci for obesity traits.	Body mass index (joint analysis main effects and smoking interaction)	98,173 European ancestry women, 64,373 European ancestry men, 5,829 European ancestry individuals, 10,500 African American/Afro-Caribbean ancestry women, 2,706 African American/Afro-Caribbean ancestry men, 1,030 Indian Asian ancestry women, 7,648 Indian Asian ancestry men, 1,793 Filipino ancestry women, 2,944 Hispanic/Latino ancestry women, 1,764 Hispanic/Latino ancestry men	21,496 European ancestry women, 24,385 European ancestry men, 118,364 European ancestry individuals, 2,326 African American/Afro-Caribbean ancestry women, 855 African American/Afro-Caribbean ancestry men	16q12.2	FTO	rs1558902-A	0.4028	2e-62	(men)			Affymetrix, Illumina, Perlegen [up to 2800000] (imputed)
			chr16	53803573	53803574	rs1558902	28443625	Justice AE	2017-04-26	Nat Commun	Genome-wide meta-analysis of 241,258 adults accounting for smoking behaviour identifies novel loci for obesity traits.	Body mass index (joint analysis main effects and smoking interaction)	98,173 European ancestry women, 64,373 European ancestry men, 5,829 European ancestry individuals, 10,500 African American/Afro-Caribbean ancestry women, 2,706 African American/Afro-Caribbean ancestry men, 1,030 Indian Asian ancestry women, 7,648 Indian Asian ancestry men, 1,793 Filipino ancestry women, 2,944 Hispanic/Latino ancestry women, 1,764 Hispanic/Latino ancestry men	21,496 European ancestry women, 24,385 European ancestry men, 118,364 European ancestry individuals, 2,326 African American/Afro-Caribbean ancestry women, 855 African American/Afro-Caribbean ancestry men	16q12.2	FTO	rs1558902-A	0.4028	2e-115				Affymetrix, Illumina, Perlegen [up to 2800000] (imputed)
			chr16	53803573	53803574	rs1558902	28443625	Justice AE	2017-04-26	Nat Commun	Genome-wide meta-analysis of 241,258 adults accounting for smoking behaviour identifies novel loci for obesity traits.	BMI in smokers	19,883 European ancestry women, up to 16,928 European ancestry men, up to 973 European ancestry individuals, 1,701 African American/Afro-Caribbean ancestry women, 903 African American/Afro-Caribbean ancestry men, 10 Indian Asian ancestry women, 957 Indian Asian ancestry men, 267 Filipino ancestry women, 475 Hispanic/Latino ancestry women, 446 Hispanic/Latino ancestry men	5,485 European ancestry women, 6,471 European ancestry men, 13,416 European ancestry individuals, 253 African American/Afro-Caribbean ancestry women, 208 African American/Afro-Caribbean ancestry men	16q12.2	FTO	rs1558902-A	0.4028	9e-21	(men)	0.0948	[0.075-0.115] kg/m2 increase	Affymetrix, Illumina, Perlegen [up to 2800000] (imputed)
			chr16	53803573	53803574	rs1558902	28443625	Justice AE	2017-04-26	Nat Commun	Genome-wide meta-analysis of 241,258 adults accounting for smoking behaviour identifies novel loci for obesity traits.	BMI in smokers	19,883 European ancestry women, up to 16,928 European ancestry men, up to 973 European ancestry individuals, 1,701 African American/Afro-Caribbean ancestry women, 903 African American/Afro-Caribbean ancestry men, 10 Indian Asian ancestry women, 957 Indian Asian ancestry men, 267 Filipino ancestry women, 475 Hispanic/Latino ancestry women, 446 Hispanic/Latino ancestry men	5,485 European ancestry women, 6,471 European ancestry men, 13,416 European ancestry individuals, 253 African American/Afro-Caribbean ancestry women, 208 African American/Afro-Caribbean ancestry men	16q12.2	FTO	rs1558902-A	0.4028	8e-39		0.0936	[0.079-0.108] kg/m2 increase	Affymetrix, Illumina, Perlegen [up to 2800000] (imputed)
			chr16	53803573	53803574	rs1558902	28443625	Justice AE	2017-04-26	Nat Commun	Genome-wide meta-analysis of 241,258 adults accounting for smoking behaviour identifies novel loci for obesity traits.	BMI in smokers	19,883 European ancestry women, up to 16,928 European ancestry men, up to 973 European ancestry individuals, 1,701 African American/Afro-Caribbean ancestry women, 903 African American/Afro-Caribbean ancestry men, 10 Indian Asian ancestry women, 957 Indian Asian ancestry men, 267 Filipino ancestry women, 475 Hispanic/Latino ancestry women, 446 Hispanic/Latino ancestry men	5,485 European ancestry women, 6,471 European ancestry men, 13,416 European ancestry individuals, 253 African American/Afro-Caribbean ancestry women, 208 African American/Afro-Caribbean ancestry men	16q12.2	FTO	rs1558902-A	0.4028	4e-22	(women)	0.0938	[0.075-0.113] kg/m2 increase	Affymetrix, Illumina, Perlegen [up to 2800000] (imputed)
			chr16	53803573	53803574	rs1558902	28443625	Justice AE	2017-04-26	Nat Commun	Genome-wide meta-analysis of 241,258 adults accounting for smoking behaviour identifies novel loci for obesity traits.	BMI in non-smokers	77,279 European ancestry women, 47,280 European ancestry men, 4,856 European ancestry individuals, 8,799 African American/Afro-Caribbean ancestry women, 1,803 African American/Afro-Caribbean ancestry men, 1,020 Indian Asian ancestry women, 6,691 Indian Asian ancestry men, 1,526 Filipino ancestry women, 2,469 Hispanic/Latino ancestry women, 1,318 Hispanic/Latino ancestry men	16,011 European ancestry women, 17,912 European ancestry men, 105,218 European ancestry individuals, 2,073 African American/Afro-Caribbean ancestry women, 647 African American/Afro-Caribbean ancestry men	16q12.2	FTO	rs1558902-A	0.4028	4e-44	(women)	0.0685	[0.059-0.078] kg/m2 increase	Affymetrix, Illumina, Perlegen [up to 2800000] (imputed)
			chr16	53803573	53803574	rs1558902	28443625	Justice AE	2017-04-26	Nat Commun	Genome-wide meta-analysis of 241,258 adults accounting for smoking behaviour identifies novel loci for obesity traits.	BMI in non-smokers	77,279 European ancestry women, 47,280 European ancestry men, 4,856 European ancestry individuals, 8,799 African American/Afro-Caribbean ancestry women, 1,803 African American/Afro-Caribbean ancestry men, 1,020 Indian Asian ancestry women, 6,691 Indian Asian ancestry men, 1,526 Filipino ancestry women, 2,469 Hispanic/Latino ancestry women, 1,318 Hispanic/Latino ancestry men	16,011 European ancestry women, 17,912 European ancestry men, 105,218 European ancestry individuals, 2,073 African American/Afro-Caribbean ancestry women, 647 African American/Afro-Caribbean ancestry men	16q12.2	FTO	rs1558902-A	0.4028	3e-45	(men)	0.0771	[0.066-0.088] kg/m2 increase	Affymetrix, Illumina, Perlegen [up to 2800000] (imputed)
			chr16	53803573	53803574	rs1558902	28443625	Justice AE	2017-04-26	Nat Commun	Genome-wide meta-analysis of 241,258 adults accounting for smoking behaviour identifies novel loci for obesity traits.	BMI in non-smokers	77,279 European ancestry women, 47,280 European ancestry men, 4,856 European ancestry individuals, 8,799 African American/Afro-Caribbean ancestry women, 1,803 African American/Afro-Caribbean ancestry men, 1,020 Indian Asian ancestry women, 6,691 Indian Asian ancestry men, 1,526 Filipino ancestry women, 2,469 Hispanic/Latino ancestry women, 1,318 Hispanic/Latino ancestry men	16,011 European ancestry women, 17,912 European ancestry men, 105,218 European ancestry individuals, 2,073 African American/Afro-Caribbean ancestry women, 647 African American/Afro-Caribbean ancestry men	16q12.2	FTO	rs1558902-A	0.4028	1e-79		0.072	[0.065-0.079] kg/m2 increase	Affymetrix, Illumina, Perlegen [up to 2800000] (imputed)
			chr16	53803573	53803574	rs1558902	28443625	Justice AE	2017-04-26	Nat Commun	Genome-wide meta-analysis of 241,258 adults accounting for smoking behaviour identifies novel loci for obesity traits.	BMI (adjusted for smoking behaviour)	98,173 European ancestry women, 64,373 European ancestry men, 5,829 European ancestry individuals, 10,500 African American/Afro-Caribbean ancestry women, 2,706 African American/Afro-Caribbean ancestry men, 1,030 Indian Asian ancestry women, 7,648 Indian Asian ancestry men, 1,793 Filipino ancestry women, 2,944 Hispanic/Latino ancestry women, 1,764 Hispanic/Latino ancestry men	21,496 European ancestry women, 24,385 European ancestry men, 118,364 European ancestry individuals, 2,326 African American/Afro-Caribbean ancestry women, 855 African American/Afro-Caribbean ancestry men	16q12.2	FTO	rs1558902-A	0.4028	7e-65	(men)	0.0806	[0.071-0.09] kg/m2 increase	Affymetrix, Illumina, Perlegen [up to 2800000] (imputed)
			chr16	53803573	53803574	rs1558902	28443625	Justice AE	2017-04-26	Nat Commun	Genome-wide meta-analysis of 241,258 adults accounting for smoking behaviour identifies novel loci for obesity traits.	BMI (adjusted for smoking behaviour)	98,173 European ancestry women, 64,373 European ancestry men, 5,829 European ancestry individuals, 10,500 African American/Afro-Caribbean ancestry women, 2,706 African American/Afro-Caribbean ancestry men, 1,030 Indian Asian ancestry women, 7,648 Indian Asian ancestry men, 1,793 Filipino ancestry women, 2,944 Hispanic/Latino ancestry women, 1,764 Hispanic/Latino ancestry men	21,496 European ancestry women, 24,385 European ancestry men, 118,364 European ancestry individuals, 2,326 African American/Afro-Caribbean ancestry women, 855 African American/Afro-Caribbean ancestry men	16q12.2	FTO	rs1558902-A	0.4028	5e-59	(women)	0.0707	[0.062-0.079] kg/m2 increase	Affymetrix, Illumina, Perlegen [up to 2800000] (imputed)
			chr16	53803573	53803574	rs1558902	28443625	Justice AE	2017-04-26	Nat Commun	Genome-wide meta-analysis of 241,258 adults accounting for smoking behaviour identifies novel loci for obesity traits.	BMI (adjusted for smoking behaviour)	98,173 European ancestry women, 64,373 European ancestry men, 5,829 European ancestry individuals, 10,500 African American/Afro-Caribbean ancestry women, 2,706 African American/Afro-Caribbean ancestry men, 1,030 Indian Asian ancestry women, 7,648 Indian Asian ancestry men, 1,793 Filipino ancestry women, 2,944 Hispanic/Latino ancestry women, 1,764 Hispanic/Latino ancestry men	21,496 European ancestry women, 24,385 European ancestry men, 118,364 European ancestry individuals, 2,326 African American/Afro-Caribbean ancestry women, 855 African American/Afro-Caribbean ancestry men	16q12.2	FTO	rs1558902-A	0.4028	3e-110		0.075	[0.068-0.082] kg/m2 increase	Affymetrix, Illumina, Perlegen [up to 2800000] (imputed)
			chr16	53803573	53803574	rs1558902	27286809	Ligthart S	2016-06-10	BMC Genomics	Bivariate genome-wide association study identifies novel pleiotropic loci for lipids and inflammation.	C-reactive protein levels or HDL-cholesterol levels (pleiotropy)	65,000 individuals (C-reactive protein), 99,900 individuals (HDL-cholesterol)	NA	16q12.2	FTO	rs1558902-A	NR	5e-09				NR [2501543] (imputed)
			chr16	53803573	53803574	rs1558902	27182965	Pickrell JK	2016-05-16	Nat Genet	Detection and interpretation of shared genetic influences on 42 human traits.	Menarche (age at onset)	76,831 European ancestry individuals	NA	16q12.2	FTO	rs1558902-?	NR	1e-12		0.031	[0.023-0.040] unit increase	Illumina [12039492]
			chr16	53803573	53803574	rs1558902	26833246	Lu Y	2016-02-01	Nat Commun	New loci for body fat percentage reveal link between adiposity and cardiometabolic disease risk.	Body fat percentage	Up to 31,457 European ancestry men, up to 35,030 European ancestry women, up to 8,259 Indian Asian ancestry men, up to 1,030 Indian Asian ancestry women, 973 Korean ancestry men, 1,360 Korean ancestry women, 154 African American men, 262 African American women	Up to 12,480 European ancestry men, up to 10,055 European ancestry women, 315 Jamaican ancestry men, 774 Jamaican ancestry women	16q12.2	FTO	rs1558902-A	0.41	2e-13	(European men)	0.051	[0.037-0.065] body fat % increase	Affymetrix, Illumina, Perlegen [at least 1958375] (imputed)
			chr16	53803573	53803574	rs1558902	26833246	Lu Y	2016-02-01	Nat Commun	New loci for body fat percentage reveal link between adiposity and cardiometabolic disease risk.	Body fat percentage	Up to 31,457 European ancestry men, up to 35,030 European ancestry women, up to 8,259 Indian Asian ancestry men, up to 1,030 Indian Asian ancestry women, 973 Korean ancestry men, 1,360 Korean ancestry women, 154 African American men, 262 African American women	Up to 12,480 European ancestry men, up to 10,055 European ancestry women, 315 Jamaican ancestry men, 774 Jamaican ancestry women	16q12.2	FTO	rs1558902-A	0.41	1e-25	(European)	0.051	[0.041-0.061] body fat % increase	Affymetrix, Illumina, Perlegen [at least 1958375] (imputed)
			chr16	53803573	53803574	rs1558902	26833246	Lu Y	2016-02-01	Nat Commun	New loci for body fat percentage reveal link between adiposity and cardiometabolic disease risk.	Body fat percentage	Up to 31,457 European ancestry men, up to 35,030 European ancestry women, up to 8,259 Indian Asian ancestry men, up to 1,030 Indian Asian ancestry women, 973 Korean ancestry men, 1,360 Korean ancestry women, 154 African American men, 262 African American women	Up to 12,480 European ancestry men, up to 10,055 European ancestry women, 315 Jamaican ancestry men, 774 Jamaican ancestry women	16q12.2	FTO	rs1558902-A	0.41	1e-13	(European women)	0.051	[0.037-0.065] body fat % increase	Affymetrix, Illumina, Perlegen [at least 1958375] (imputed)
			chr16	53803573	53803574	rs1558902	26833246	Lu Y	2016-02-01	Nat Commun	New loci for body fat percentage reveal link between adiposity and cardiometabolic disease risk.	Body fat percentage	Up to 31,457 European ancestry men, up to 35,030 European ancestry women, up to 8,259 Indian Asian ancestry men, up to 1,030 Indian Asian ancestry women, 973 Korean ancestry men, 1,360 Korean ancestry women, 154 African American men, 262 African American women	Up to 12,480 European ancestry men, up to 10,055 European ancestry women, 315 Jamaican ancestry men, 774 Jamaican ancestry women	16q12.2	FTO	rs1558902-A	0.4	7e-14	(women)	0.05	[0.037-0.063] body fat % increase	Affymetrix, Illumina, Perlegen [at least 1958375] (imputed)
			chr16	53803573	53803574	rs1558902	26833246	Lu Y	2016-02-01	Nat Commun	New loci for body fat percentage reveal link between adiposity and cardiometabolic disease risk.	Body fat percentage	Up to 31,457 European ancestry men, up to 35,030 European ancestry women, up to 8,259 Indian Asian ancestry men, up to 1,030 Indian Asian ancestry women, 973 Korean ancestry men, 1,360 Korean ancestry women, 154 African American men, 262 African American women	Up to 12,480 European ancestry men, up to 10,055 European ancestry women, 315 Jamaican ancestry men, 774 Jamaican ancestry women	16q12.2	FTO	rs1558902-A	0.4	4e-27		0.051	[0.041-0.061] body fat % increase	Affymetrix, Illumina, Perlegen [at least 1958375] (imputed)
			chr16	53803573	53803574	rs1558902	26833246	Lu Y	2016-02-01	Nat Commun	New loci for body fat percentage reveal link between adiposity and cardiometabolic disease risk.	Body fat percentage	Up to 31,457 European ancestry men, up to 35,030 European ancestry women, up to 8,259 Indian Asian ancestry men, up to 1,030 Indian Asian ancestry women, 973 Korean ancestry men, 1,360 Korean ancestry women, 154 African American men, 262 African American women	Up to 12,480 European ancestry men, up to 10,055 European ancestry women, 315 Jamaican ancestry men, 774 Jamaican ancestry women	16q12.2	FTO	rs1558902-A	0.4	4e-15	(men)	0.051	[0.038-0.064] body fat % increase	Affymetrix, Illumina, Perlegen [at least 1958375] (imputed)
			chr16	53803573	53803574	rs1558902	26604143	Felix JF	2015-11-24	Hum Mol Genet	Genome-wide association analysis identifies three new susceptibility loci for childhood body mass index.	Childhood body mass index	34,744 European ancestry children	11,313 European ancestry children	16q12.2	NR	rs1558902-A	NR	4e-14				Affymetrix, Illumina [2499691] (imputed)
			chr16	53803573	53803574	rs1558902	26426971	Winkler TW	2015-10-01	PLoS Genet	The Influence of Age and Sex on Genetic Associations with Adult Body Size and Shape: A Large-Scale Genome-Wide Interaction Study.	Body mass index	up to 309,889 European ancestry individuals	NA	16q12.2	NR	rs1558902-A	0.415284	9e-199		0.0821569	unit increase	Affymetrix, Illumina, Perlegen [up to 2800000] (imputed)
			chr16	53803573	53803574	rs1558902	25953783	Warrington NM	2015-05-07	Int J Epidemiol	A genome-wide association study of body mass index across early life and childhood.	Body mass index (age interaction)	9,377 children and adolescents	3,918 European ancestry children and adolescents	16q12.2	FTO	rs1558902-A	0.402	1e-26				Illumina [~ 2200000] (imputed)
			chr16	53803573	53803574	rs1558902	25953783	Warrington NM	2015-05-07	Int J Epidemiol	A genome-wide association study of body mass index across early life and childhood.	Body mass index	9,377 children and adolescents	3,918 European ancestry children and adolescents	16q12.2	FTO	rs1558902-A	0.402	2e-16	(age 8)	0.012	[0.0081-0.0159] unit increase	Illumina [~ 2200000] (imputed)
			chr16	53803573	53803574	rs1558902	25953783	Warrington NM	2015-05-07	Int J Epidemiol	A genome-wide association study of body mass index across early life and childhood.	Body mass index	9,377 children and adolescents	3,918 European ancestry children and adolescents	16q12.2	FTO	rs1558902-A	0.402	1e-26	(age 1-17)			Illumina [~ 2200000] (imputed)
			chr16	53803573	53803574	rs1558902	25673413	Locke AE	2015-02-12	Nature	Genetic studies of body mass index yield new insights for obesity biology.	Body mass index	up to 104,666 European ancestry male individuals, up to 132,115 European ancestry female individuals, 370 African American male individuals, 517 African American female individuals, 512 Hispanic male individuals, 764 Hispanic female individuals	up to 48,274 European ancestry male individuals, up to 39,864 European ancestry female individuals, 2,441 African American or Afro-Caribbean male individuals, 6,314 African American or Afro-Caribbean female individuals, 919 Filipino male individuals, 828 Filipino female individuals, 205 Seychelles male individuals, 287 Seychelles female individuals, 2,964 South Asian ancestry male individuals, 65…	16q12.2	FTO	rs1558902-A	0.418	1e-93	(EA, men)	0.084	[0.076-0.092] kg/m2 increase	Affymetrix, Illumina [2550021]
			chr16	53803573	53803574	rs1558902	25673413	Locke AE	2015-02-12	Nature	Genetic studies of body mass index yield new insights for obesity biology.	Body mass index	up to 104,666 European ancestry male individuals, up to 132,115 European ancestry female individuals, 370 African American male individuals, 517 African American female individuals, 512 Hispanic male individuals, 764 Hispanic female individuals	up to 48,274 European ancestry male individuals, up to 39,864 European ancestry female individuals, 2,441 African American or Afro-Caribbean male individuals, 6,314 African American or Afro-Caribbean female individuals, 919 Filipino male individuals, 828 Filipino female individuals, 205 Seychelles male individuals, 287 Seychelles female individuals, 2,964 South Asian ancestry male individuals, 65…	16q12.2	FTO	rs1558902-A	0.415	8e-153	(EA)	0.082	[0.076-0.088] kg/m2 increase	Affymetrix, Illumina [2550021]
			chr16	53803573	53803574	rs1558902	25673413	Locke AE	2015-02-12	Nature	Genetic studies of body mass index yield new insights for obesity biology.	Body mass index	up to 104,666 European ancestry male individuals, up to 132,115 European ancestry female individuals, 370 African American male individuals, 517 African American female individuals, 512 Hispanic male individuals, 764 Hispanic female individuals	up to 48,274 European ancestry male individuals, up to 39,864 European ancestry female individuals, 2,441 African American or Afro-Caribbean male individuals, 6,314 African American or Afro-Caribbean female individuals, 919 Filipino male individuals, 828 Filipino female individuals, 205 Seychelles male individuals, 287 Seychelles female individuals, 2,964 South Asian ancestry male individuals, 65…	16q12.2	FTO	rs1558902-A	0.413	4e-84	(EA, women)	0.079	[0.071-0.087] kg/m2 increase	Affymetrix, Illumina [2550021]
			chr16	53803573	53803574	rs1558902	25673413	Locke AE	2015-02-12	Nature	Genetic studies of body mass index yield new insights for obesity biology.	Body mass index	up to 104,666 European ancestry male individuals, up to 132,115 European ancestry female individuals, 370 African American male individuals, 517 African American female individuals, 512 Hispanic male individuals, 764 Hispanic female individuals	up to 48,274 European ancestry male individuals, up to 39,864 European ancestry female individuals, 2,441 African American or Afro-Caribbean male individuals, 6,314 African American or Afro-Caribbean female individuals, 919 Filipino male individuals, 828 Filipino female individuals, 205 Seychelles male individuals, 287 Seychelles female individuals, 2,964 South Asian ancestry male individuals, 65…	16q12.2	FTO	rs1558902-A	0.409	1e-156		0.081	[0.075-0.087] kg/m2 increase	Affymetrix, Illumina [2550021]
			chr16	53803573	53803574	rs1558902	25673412	Shungin D	2015-02-12	Nature	New genetic loci link adipose and insulin biology to body fat distribution.	Waist circumference	up to 56,910 European ancestry men, up to 86,570 European ancestry women	up to 36,570 European ancestry men, 30,172 European ancestry women, 915 Filipino ancestry men, 735 Filipino ancestry women, 2,351 African American/Afro-Caribbean ancestry men, 6,258 African American/Afro-Caribbean ancestry women, 2,285 South Asian ancestry men, 506 South Asian ancestry women, 195 Seychellois ancestry men, 266 Seychellois ancestry women	16q12.2	FTO	rs1558902-A	0.4151	8e-59	(EA, men)	0.0767	[0.067-0.086] unit increase	Affymetrix, Illumina, Perlegen [up to 2542447] (imputed)
			chr16	53803573	53803574	rs1558902	25673412	Shungin D	2015-02-12	Nature	New genetic loci link adipose and insulin biology to body fat distribution.	Waist circumference	up to 56,910 European ancestry men, up to 86,570 European ancestry women	up to 36,570 European ancestry men, 30,172 European ancestry women, 915 Filipino ancestry men, 735 Filipino ancestry women, 2,351 African American/Afro-Caribbean ancestry men, 6,258 African American/Afro-Caribbean ancestry women, 2,285 South Asian ancestry men, 506 South Asian ancestry women, 195 Seychellois ancestry men, 266 Seychellois ancestry women	16q12.2	FTO	rs1558902-A	0.4151	4e-101	(EA)	0.0739	[0.067-0.081] unit increase	Affymetrix, Illumina, Perlegen [up to 2542447] (imputed)
			chr16	53803573	53803574	rs1558902	25673412	Shungin D	2015-02-12	Nature	New genetic loci link adipose and insulin biology to body fat distribution.	Waist circumference	up to 56,910 European ancestry men, up to 86,570 European ancestry women	up to 36,570 European ancestry men, 30,172 European ancestry women, 915 Filipino ancestry men, 735 Filipino ancestry women, 2,351 African American/Afro-Caribbean ancestry men, 6,258 African American/Afro-Caribbean ancestry women, 2,285 South Asian ancestry men, 506 South Asian ancestry women, 195 Seychellois ancestry men, 266 Seychellois ancestry women	16q12.2	FTO	rs1558902-A	0.4151	1e-57	(EA, women)	0.0714	[0.063-0.08] unit increase	Affymetrix, Illumina, Perlegen [up to 2542447] (imputed)
			chr16	53803573	53803574	rs1558902	25044758	Stergiakouli E	2014-07-21	Obesity (Silver Spring)	Genome-wide association study of height-adjusted BMI in childhood identifies functional variant in ADCY3.	Height adjusted BMI	5,809 children	2,089 European ancestry children	16q12.2	FTO	rs1558902-A	0.4	9e-10		0.21	[0.13-0.27] unit increase	Illumina [2608006] (imputed)
			chr16	53803573	53803574	rs1558902	24861553	Wen W	2014-05-26	Hum Mol Genet	Meta-analysis of genome-wide association studies in East Asian-ancestry populations identifies four new loci for body mass index.	Body mass index	82,438 East Asian ancestry individuals, 4,301 South East Asian ancestry individuals	Up to 47,352 East Asian ancestry individuals	16q12.2	FTO	rs1558902-A	0.15	7e-27		0.0756	[0.062-0.089] unit increase	Affymetrix, Illumina [~ 2500000] (imputed)
			chr16	53803573	53803574	rs1558902	23563607	Berndt SI	2013-04-07	Nat Genet	Genome-wide meta-analysis identifies 11 new loci for anthropometric traits and provides insights into genetic architecture.	Obesity	93,015 European ancestry overweight individuals, 32,858 European ancestry class I obese individuals, 9,889 European ancestry class II obese individuals, 2,896 European ancestry class III obese individuals, up to 65,840 European ancestry controls	65,332 European ancestry overweight individuals, 22,373 European ancestry class I obese individuals, 5,476 European ancestry class II obese individuals, 1,162 European ancestry class III obese individuals, up to 39,294 European ancestry controls	16q12.2	FTO	rs1558902-A	0.41	2e-81	(Overweight)	1.14	[NR]	Affymetrix, Illumina [~ 2800000] (imputed)
			chr16	53803573	53803574	rs1558902	21544081	Dorajoo R	2011-04-19	Int J Obes (Lond)	Replication of 13 obesity loci among Singaporean Chinese, Malay and Asian-Indian populations.	Obesity	5,429 Chinese ancestry individuals, 2,431 Malay ancestry individuals, 2,531 Asian Indian ancestry individuals	NA	16q12.2	FTO	rs1558902-T	NR	1e-07		0.09	[0.06-0.12] unit decrease	Illumina [1283957] (imputed)
			chr16	53803573	53803574	rs1558902	20935630	Speliotes EK	2010-10-10	Nat Genet	Association analyses of 249,796 individuals reveal 18 new loci associated with body mass index.	Body mass index	Up to 123,865 European ancestry individuals	Up to 125,931 European ancestry individuals	16q12.2	FTO	rs1558902-A	0.42	5e-120		0.39	[0.35-0.43] kg/m2 increase	Affymetrix, Illumina, Perlegen [~ 2800000] (imputed)
			chr16	53803573	53803574	rs1558902	20421936	Scherag A	2010-04-22	PLoS Genet	Two new Loci for body-weight regulation identified in a joint analysis of genome-wide association studies for early-onset extreme obesity in French and german study groups.	Obesity (early onset extreme)	1,138 European ancestry cases, 1,120 European ancestry normal or lean controls	1,181 European ancestry cases, 1,960 European ancestry normal or lean controls, 981 European ancestry cases and 1,430 European ancestry controls from 715 families	16q12.2	FTO	rs1558902-A	NR	5e-19		1.37	[1.26-1.50]	Affymetrix, Illumina [1596878] (imputed)
			chr16	53803573	53803574	rs1558902	19557197	Heard-Costa NL	2009-06-26	PLoS Genet	NRXN3 is a novel locus for waist circumference: a genome-wide association study from the CHARGE Consortium.	Waist circumference	31,373 European ancestry individuals	38,641 individuals	16q12.2	FTO	rs1558902-?	NR	5e-19				Affymetrix, Illumina [up to 512349]
			chr16	53809246	53809247	rs1121980	25673412	Shungin D	2015-02-12	Nature	New genetic loci link adipose and insulin biology to body fat distribution.	Waist-hip ratio	up to 56,910 European ancestry men, up to 86,570 European ancestry women	up to 36,570 European ancestry men, 30,172 European ancestry women, 915 Filipino ancestry men, 735 Filipino ancestry women, 2,351 African American/Afro-Caribbean ancestry men, 6,258 African American/Afro-Caribbean ancestry women, 2,285 South Asian ancestry men, 506 South Asian ancestry women, 195 Seychellois ancestry men, 266 Seychellois ancestry women	16q12.2	FTO	rs1121980-A	0.4328	1e-38	(EA)	0.0432	[0.037-0.05] unit increase	Affymetrix, Illumina, Perlegen [up to 2542447] (imputed)
			chr16	53809246	53809247	rs1121980	25673412	Shungin D	2015-02-12	Nature	New genetic loci link adipose and insulin biology to body fat distribution.	Waist-hip ratio	up to 56,910 European ancestry men, up to 86,570 European ancestry women	up to 36,570 European ancestry men, 30,172 European ancestry women, 915 Filipino ancestry men, 735 Filipino ancestry women, 2,351 African American/Afro-Caribbean ancestry men, 6,258 African American/Afro-Caribbean ancestry women, 2,285 South Asian ancestry men, 506 South Asian ancestry women, 195 Seychellois ancestry men, 266 Seychellois ancestry women	16q12.2	FTO	rs1121980-A	0.4328	1e-23	(EA, men)	0.0484	[0.039-0.058] unit increase	Affymetrix, Illumina, Perlegen [up to 2542447] (imputed)
			chr16	53809246	53809247	rs1121980	25673412	Shungin D	2015-02-12	Nature	New genetic loci link adipose and insulin biology to body fat distribution.	Waist-hip ratio	up to 56,910 European ancestry men, up to 86,570 European ancestry women	up to 36,570 European ancestry men, 30,172 European ancestry women, 915 Filipino ancestry men, 735 Filipino ancestry women, 2,351 African American/Afro-Caribbean ancestry men, 6,258 African American/Afro-Caribbean ancestry women, 2,285 South Asian ancestry men, 506 South Asian ancestry women, 195 Seychellois ancestry men, 266 Seychellois ancestry women	16q12.2	FTO	rs1121980-A	0.4328	1e-17	(EA, women)	0.0384	[0.03-0.047] unit increase	Affymetrix, Illumina, Perlegen [up to 2542447] (imputed)
			chr16	53809246	53809247	rs1121980	24097068	Willer CJ	2013-10-06	Nat Genet	Discovery and refinement of loci associated with lipid levels.	Triglycerides	94,595 European ancestry individuals	93,982 European ancestry individuals	16q12.2	FTO	rs1121980-A	0.43	3e-08		0.021	[NR] mg/dL increase	NR [NR] (imputed)
			chr16	53809246	53809247	rs1121980	24097068	Willer CJ	2013-10-06	Nat Genet	Discovery and refinement of loci associated with lipid levels.	HDL cholesterol	94,595 European ancestry individuals	93,982 European ancestry individuals	16q12.2	FTO	rs1121980-A	0.43	7e-09		0.02	[NR] unit decrease	NR [NR] (imputed)
			chr16	53809246	53809247	rs1121980	18454148	Loos RJ	2008-05-04	Nat Genet	Common variants near MC4R are associated with fat mass, weight and risk of obesity.	Body mass index	16,876 European ancestry adult individuals	60,352 European ancestry adult individuals, 5,988 European ancestry children	16q12.2	FTO	rs1121980-?	NR	4e-08		0.06	[0.04-0.08] unit increase	Affymetrix [344883]
			chr16	53809246	53809247	rs1121980	18159244	Hinney A	2007-12-26	PLoS One	Genome wide association (GWA) study for early onset extreme obesity supports the role of fat mass and obesity associated gene (FTO) variants.	Obesity (early onset extreme)	487 European ancestry cases, 442 European ancestry controls	2,269 European ancestry individuals from 644 families	16q12.2	FTO	rs1121980-T	0.41	1e-07		1.66	[1.37-2.01]	Affymetrix [440794]
			chr16	53811787	53811788	rs62033400	24064335	Pei YF	2013-10-08	Hum Mol Genet	Meta-analysis of genome-wide association data identifies novel susceptibility loci for obesity.	Body mass index	8,463 European ancestry individuals, 7,478 African American individuals, 3,348 Hispanic individuals, 1,624 Han Chinese ancestry individuals	4,979 European ancestry individuals, 2,740 Han Chinese ancestry individuals	16q12.2	FTO	rs62033400-G	NR	2e-14		0.08	[0.060-0.100] kg/m2 increase	Affymetrix, Illumina [4325550] (imputed)
			chr16	53813366	53813367	rs17817449	29059683	Michailidou K	2017-10-23	Nature	Association analysis identifies 65 new breast cancer risk loci.	Breast cancer	76,192 European ancestry cases, 63,082 European ancestry controls	46,785 European ancestry cases, 42,892 European ancestry controls, 14,068 East Asian ancestry cases, 13,104 East Asian ancestry controls	16q12.2	FTO	rs17817449-T	0.59	3e-21	(EA)	1.05263	[1.04-1.08] (Oncoarray)	Illumina [~ 11800000] (imputed)
			chr16	53813366	53813367	rs17817449	29058716	Milne RL	2017-10-23	Nat Genet	Identification of ten variants associated with risk of estrogen-receptor-negative breast cancer.	Breast cancer (estrogen-receptor negative)	14,135 European ancestry cases, 58,126 European ancestry controls	7,333 European ancestry cases, 42,468 European ancestry controls	16q12.2	NR	rs17817449-T	0.59	2e-10		1.07527	[1.04-1.11] (Oncoarray)	Illumina [~ 11500000] (imputed)
			chr16	53813366	53813367	rs17817449	27117709	Couch FJ	2016-04-27	Nat Commun	Identification of four novel susceptibility loci for oestrogen receptor negative breast cancer.	Breast cancer (estrogen-receptor negative)	4,939 European ancestry cases, 14,352 European ancestry controls	7,333 European ancestry cases, 42,468 European ancestry controls	16q12.2	FTO	rs17817449-?	0.59	3e-07		1.0989	[1.05-1.12]	Illumina [10909381] (imputed)
			chr16	53813366	53813367	rs17817449	27117709	Couch FJ	2016-04-27	Nat Commun	Identification of four novel susceptibility loci for oestrogen receptor negative breast cancer.	Breast cancer	4,939 European ancestry estrogen receptor-negative cases, 14,352 European ancestry controls	7,333 European ancestry estrogen receptor-negative cases, 7,797 European ancestry BRCA1 mutation carrier cases, 7,455 European ancestry BRCA1 mutation carrier controls, 42,468 European ancestry controls	16q12.2	FTO	rs17817449-?	0.59	5e-08		1.05263	[1.01-1.09] (BRCA1 carriers)	Illumina [10909381] (imputed)
			chr16	53813366	53813367	rs17817449	25751625	Michailidou K	2015-04-01	Nat Genet	Genome-wide association analysis of more than 120,000 individuals identifies 15 new susceptibility loci for breast cancer.	Breast cancer	15,748 European ancestry cases, 18,084 European ancestry controls	46,785 European ancestry cases, 42,892 European ancestry controls	16q12.2	NR	rs17817449-T	0.6	2e-14		1.07527	[1.05-1.1]	Affymetrix, Illumina [~ 11600000] (imputed)
			chr16	53813366	53813367	rs17817449	23535733	Garcia-Closas M	2013-04-01	Nat Genet	Genome-wide association studies identify four ER negative-specific breast cancer risk loci.	Breast cancer	4,193 European ancestry cases, 35,194 European ancestry controls	6,514 European ancestry cases, 41,455 European ancestry controls	16q12.2	FTO, MIR1972-2	rs17817449-T	0.526	6e-07		1.09	[1.05-1.12]	Illumina [NR]
			chr16	53813366	53813367	rs17817449	23535729	Michailidou K	2013-04-01	Nat Genet	Large-scale genotyping identifies 41 new loci associated with breast cancer risk.	Breast cancer	10,052 European ancestry cases, 12,575 European ancestry controls	45,290 European ancestry cases, 41,880 European ancestry controls	16q12.2	FTO, MIR1972-2	rs17817449-T	0.6	6e-14		1.08	[1.05-1.1]	Affymetrix, Illumina [~ 2600000] (imputed)
			chr16	53813366	53813367	rs17817449	21552555	Wang K	2011-04-28	PLoS One	A genome-wide association study on obesity and obesity-related traits.	Obesity	520 European ancestry cases, 540 European ancestry controls	1,196 European ancestry individuals	16q12.2	FTO	rs17817449-?	NR	2e-12	(obesity)			Illumina [~ 550000]
			chr16	53813449	53813450	rs8043757	26833098	Kilpelainen TO	2016-02-01	Nat Commun	Genome-wide meta-analysis uncovers novel loci influencing circulating leptin levels.	circulating leptin levels	14,586 European ancestry men, 20,706 European ancestry women	8,554 European ancestry men, 8,337 European ancestry women	16q12.2	FTO	rs8043757-T	0.4	9e-08	(men)	0.041	[0.026-0.056] unit increase	Affymetrix, Illumina [~ 2500000] (imputed)
			chr16	53813449	53813450	rs8043757	26833098	Kilpelainen TO	2016-02-01	Nat Commun	Genome-wide meta-analysis uncovers novel loci influencing circulating leptin levels.	circulating leptin levels	14,586 European ancestry men, 20,706 European ancestry women	8,554 European ancestry men, 8,337 European ancestry women	16q12.2	FTO	rs8043757-T	0.4	1e-09		0.03	[0.02-0.04] unit increase	Affymetrix, Illumina [~ 2500000] (imputed)
			chr16	53813449	53813450	rs8043757	23563607	Berndt SI	2013-04-07	Nat Genet	Genome-wide meta-analysis identifies 11 new loci for anthropometric traits and provides insights into genetic architecture.	Obesity	93,015 European ancestry overweight individuals, 32,858 European ancestry class I obese individuals, 9,889 European ancestry class II obese individuals, 2,896 European ancestry class III obese individuals, up to 65,840 European ancestry controls	65,332 European ancestry overweight individuals, 22,373 European ancestry class I obese individuals, 5,476 European ancestry class II obese individuals, 1,162 European ancestry class III obese individuals, up to 39,294 European ancestry controls	16q12.2	FTO	rs8043757-T	0.4	5e-110	(Obesity class I)	1.23	[NR]	Affymetrix, Illumina [~ 2800000] (imputed)
			chr16	53816274	53816275	rs8050136	28869590	Zhao W	2017-09-04	Nat Genet	Identification of new susceptibility loci for type 2 diabetes and shared etiological pathways with coronary heart disease.	Type 2 diabetes	6,353 South Asian ancestry cases, 7,179 South Asian ancestry controls, 3,871 European ancestry cases, 16,427 European ancestry controls, 34,840 cases, 114,981 controls	7,888 South Asian ancestry cases, 20,679 South Asian ancestry controls, 387 European ancestry cases, 2,092 European ancestry controls, 19,998 East Asian ancestry cases, 30,983 East Asian ancestry controls	16q12.2	FTO	rs8050136-A	0.4135	3e-39		0.106	[0.09-0.122] unit increase	Affymetrix, Illumina [NR] (imputed)
			chr16	53816274	53816275	rs8050136	28869590	Zhao W	2017-09-04	Nat Genet	Identification of new susceptibility loci for type 2 diabetes and shared etiological pathways with coronary heart disease.	Type 2 diabetes	6,353 South Asian ancestry cases, 7,179 South Asian ancestry controls, 3,871 European ancestry cases, 16,427 European ancestry controls, 34,840 cases, 114,981 controls	7,888 South Asian ancestry cases, 20,679 South Asian ancestry controls, 387 European ancestry cases, 2,092 European ancestry controls, 19,998 East Asian ancestry cases, 30,983 East Asian ancestry controls	16q12.2	FTO	rs8050136-A	0.4135	3e-26	(EA)	0.107	[0.087-0.127] unit increase	Affymetrix, Illumina [NR] (imputed)
			chr16	53816274	53816275	rs8050136	28448500	Graff M	2017-04-27	PLoS Genet	Genome-wide physical activity interactions in adiposity - A meta-analysis of 200,452 adults.	Body mass index in physically inactive individuals	561 African American women, 352 Filipino ancestry women, 725 Indian ancestry women, 19,366 European ancestry women, 251 African American men, 4,654 Indian ancestry men, 11,727 European ancestry men, 959 European ancestry individuals	1,437 African American women, 5,184 European ancestry women, 64 African American men, 5,416 European ancestry men	16q12.2	FTO	rs8050136-A	0.3904	2e-18	(men)	0.0931	[0.072-0.114] unit increase	Affymetrix, Illumina, Perlegen [~ 2500000] (imputed)
			chr16	53816274	53816275	rs8050136	28448500	Graff M	2017-04-27	PLoS Genet	Genome-wide physical activity interactions in adiposity - A meta-analysis of 200,452 adults.	Body mass index in physically active individuals	1,957 African American women, 1,773 Filipino ancestry women, 305 Indian ancestry women, 67,609 European ancestry women, 1,206 African American men, 2,029 Indian ancestry men, 43,399 European ancestry men, at least 4,819 European ancestry individuals	4,807 African American women, 12,347 European ancestry women, 265 African American men, 14,540 European ancestry men	16q12.2	FTO	rs8050136-A	0.4074	4e-39	(men)	0.0792	[0.067-0.091] kg/m2 increase	Affymetrix, Illumina, Perlegen [~ 2500000] (imputed)
			chr16	53816274	53816275	rs8050136	28448500	Graff M	2017-04-27	PLoS Genet	Genome-wide physical activity interactions in adiposity - A meta-analysis of 200,452 adults.	Body mass index (joint analysis main effects and physical activity interaction)	2,518 African American women, 86,278 European ancestry women, 1,773 Filipino ancestry women, 1,030 Indian ancestry women, 1,457 African American men, 55,137 European ancestry men, 7,648 Indian ancestry men, 5,527 European ancestry individuals	6,244 African American women, 17,531 European ancestry women, 329 African American men, 19,956 European ancestry men	16q12.2	FTO	rs8050136-?	NR	4e-54	(men)			Affymetrix, Illumina, Perlegen [~ 2500000] (imputed)
			chr16	53816274	53816275	rs8050136	28448500	Graff M	2017-04-27	PLoS Genet	Genome-wide physical activity interactions in adiposity - A meta-analysis of 200,452 adults.	Body mass index	2,518 African American women, 86,278 European ancestry women, 1,773 Filipino ancestry women, 1,030 Indian ancestry women, 1,457 African American men, 55,137 European ancestry men, 7,648 Indian ancestry men, 5,527 European ancestry individuals	6,244 African American women, 17,531 European ancestry women, 329 African American men, 19,956 European ancestry men	16q12.2	FTO	rs8050136-A	0.4067	1e-52	(EA, men)	0.0857	[0.075-0.097] kg/m2 increase	Affymetrix, Illumina, Perlegen [~ 2500000] (imputed)
			chr16	53816274	53816275	rs8050136	28448500	Graff M	2017-04-27	PLoS Genet	Genome-wide physical activity interactions in adiposity - A meta-analysis of 200,452 adults.	Body mass index	2,518 African American women, 86,278 European ancestry women, 1,773 Filipino ancestry women, 1,030 Indian ancestry women, 1,457 African American men, 55,137 European ancestry men, 7,648 Indian ancestry men, 5,527 European ancestry individuals	6,244 African American women, 17,531 European ancestry women, 329 African American men, 19,956 European ancestry men	16q12.2	FTO	rs8050136-A	0.4055	2e-58	(men)	0.0844	[0.074-0.095] kg/m2 increase	Affymetrix, Illumina, Perlegen [~ 2500000] (imputed)
			chr16	53816274	53816275	rs8050136	25231870	Perry JR	2014-07-23	Nature	Parent-of-origin-specific allelic associations among 106 genomic loci for age at menarche.	Menarche (age at onset)	Up to 182,413 European ancestry females	NA	16q12.2	FTO	rs8050136-C	0.6	2e-17		0.04	[0.03-0.05] unit increase	Affymetrix, Illumina [2441815] (imputed)
			chr16	53816274	53816275	rs8050136	24348519	Namjou B	2013-12-03	Front Genet	EMR-linked GWAS study: investigation of variation landscape of loci for body mass index in children.	Body mass index	up to 2,860 European ancestry children	NA	16q12.2	FTO	rs8050136-A	0.39	1e-07		5.26	[NR] z score increase	Affymetrix, Illumina [up to 583824] (imputed)
			chr16	53816274	53816275	rs8050136	23209189	Tabassum R	2012-12-03	Diabetes	Genome-wide association study for type 2 diabetes in Indians identifies a new susceptibility locus at 2q21.	Type 2 diabetes	1,101 Indo-European ancestry cases, 1,027 Indo-European ancestry controls	3,607 Indo-European ancestry cases, 2,924 Indo-European ancestry controls, 1,184 Dravidian ancestry cases, 1,061 Dravidian ancestry controls, 11,285 European ancestry cases, 11,285 European ancestry controls	16q12.2	FTO	rs8050136-A	0.34	6e-06	(Indo-European South Asians)	1.16	[1.09-1.24]	Illumina [536420]
			chr16	53816274	53816275	rs8050136	21706003	Kilpelainen TO	2011-06-26	Nat Genet	Genetic variation near IRS1 associates with reduced adiposity and an impaired metabolic profile.	Adiposity	29,069 European ancestry individuals, 7,557 Indian Asian ancestry individuals	39,576 European ancestry individuals	16q12.2	FTO	rs8050136-C	0.6	3e-26		0.06	[NR] % decrease	Affymetrix, Illumina, Perlegen [~ 2500000] (imputed)
			chr16	53816274	53816275	rs8050136	21037115	Wan ES	2010-10-29	Am J Respir Cell Mol Biol	Genome-wide association analysis of body mass in chronic obstructive pulmonary disease.	Body mass in chronic obstructive pulmonary disease	2,950 European ancestry cases	502 European ancestry cases	16q12.2	FTO	rs8050136-A	0.39	4e-08	(BMI)			Illumina [~ 550000]
			chr16	53816274	53816275	rs8050136	19079260	Thorleifsson G	2008-12-14	Nat Genet	Genome-wide association yields new sequence variants at seven loci that associate with measures of obesity.	Weight	72,598 European ancestry individuals, 1,160 African American individuals	Up to 11,036 European ancestry individuals, 32,615 individuals	16q12.2	FTO	rs8050136-A	0.41	5e-36		7.05	[5.95-8.15] percentage SD increase	Illumina [305846]
			chr16	53816274	53816275	rs8050136	19079260	Thorleifsson G	2008-12-14	Nat Genet	Genome-wide association yields new sequence variants at seven loci that associate with measures of obesity.	Body mass index	72,598 European ancestry individuals, 1,160 African American individuals	Up to 11,036 European ancestry individuals, 32,615 individuals	16q12.2	FTO	rs8050136-A	0.41	1e-47		8.04	[6.96-9.12] % SD increase	Illumina [305846]
			chr16	53816274	53816275	rs8050136	19056611	Timpson NJ	2008-12-03	Diabetes	Adiposity-related heterogeneity in patterns of type 2 diabetes susceptibility observed in genome-wide association data.	Type 2 diabetes	958 European ancestry obese cases, 955 European ancestry non-obese cases, 2,938 European ancestry controls	Up to 3,757 European ancestry cases, up to 5,346 European ancestry controls	16q12.2	FTO	rs8050136-?	NR	2e-17	(obese)	1.3	[1.23-1.39]	Affymetrix [393453]
			chr16	53816274	53816275	rs8050136	18372903	Zeggini E	2008-03-30	Nat Genet	Meta-analysis of genome-wide association data and large-scale replication identifies additional susceptibility loci for type 2 diabetes.	Type 2 diabetes	4,549 European ancestry cases, 5,579 European ancestry controls	24,194 European ancestry cases, 55,598 European ancestry controls	16q12.2	FTO	rs8050136-A	NR	7e-06		1.15	[1.09-1.22]	Affymetrix, Illumina [2202892] (imputed)
			chr16	53816274	53816275	rs8050136	17463249	Zeggini E	2007-04-26	Science	Replication of genome-wide association signals in UK samples reveals risk loci for type 2 diabetes.	Type 2 diabetes	1,924 European ancestry cases, 2,938 European ancestry controls	3,757 European ancestry cases, 5,346 European ancestry controls	16q12.2	FTO	rs8050136-A	0.4	7e-14		1.23	[1.18-1.32]	Affymetrix [393453]
			chr16	53816274	53816275	rs8050136	17463248	Scott LJ	2007-04-26	Science	A genome-wide association study of type 2 diabetes in Finns detects multiple susceptibility variants.	Type 2 diabetes	1,161 European ancestry cases, 1,174 European ancestry controls	1,215 European ancestry cases, 1,258 European ancestry controls	16q12.2	FTO	rs8050136-A	0.38	1e-12	(DGI+FUSION+WTCCC)	1.17	[1.12-1.22]	Illumina [315635]
			chr16	53820526	53820527	rs9939609	27790247	He L	2016-11-03	Front Genet	Pleiotropic Meta-Analyses of Longitudinal Studies Discover Novel Genetic Variants Associated with Age-Related Diseases.	Age-related diseases, mortality and associated endophenotypes	9,618 European ancestry individuals	19,796 European ancestry individuals	16q12.2	NR	rs9939609-?	NR	1e-14				Affymetrix [NR]
			chr16	53820526	53820527	rs9939609	27790247	He L	2016-11-03	Front Genet	Pleiotropic Meta-Analyses of Longitudinal Studies Discover Novel Genetic Variants Associated with Age-Related Diseases.	Age-related disease endophenotypes	9,618 European ancestry individuals	19,796 European ancestry individuals	16q12.2	NR	rs9939609-?	NR	2e-17				Affymetrix [NR]
			chr16	53820526	53820527	rs9939609	22693455	Perry JR	2012-05-31	PLoS Genet	Stratifying type 2 diabetes cases by BMI identifies genetic risk variants in LAMA1 and enrichment for risk variants in lean compared to obese cases.	Type 2 diabetes	2,112 lean type 2 diabetes cases, 4,123 obese type 2 diabetes cases, 54,412 controls	2,881 lean type 2 diabetes cases, 8,702 obese type 2 diabetes cases, 18,957 controls	16q12.2	FTO	rs9939609-A	0.4	1e-20	(Obese)	1.25	[1.19-1.30]	NR [NR]
			chr16	53820526	53820527	rs9939609	21102462	Elks CE	2010-11-21	Nat Genet	Thirty new loci for age at menarche identified by a meta-analysis of genome-wide association studies.	Menarche (age at onset)	86,142 European ancestry female individuals, 557 Old Order Amish (founder/genetic isolate) female individuals, 1,103 Erasmus Rucphen (founder/genetic isolate) female individuals	Up to 12,813 European ancestry female individuals, 910 Val Borbera (founder/genetic isolate) female individuals, 348 Orcadian (founder/genetic isolate) female individuals, 338 Friuli Venezia Giulia (founder/genetic isolate) female individuals, 322 Carlantino (founder/genetic/isolate) female individuals	16q12.2	FTO	rs9939609-A	0.4	3e-08		2.1	[1.32-2.88] week decrease	Affymetrix, Illumina [~ 2500000] (imputed)
			chr16	53820526	53820527	rs9939609	19396169	Cho YS	2009-04-26	Nat Genet	A large-scale genome-wide association study of Asian populations uncovers genetic factors influencing eight quantitative traits.	Biomedical quantitative traits	8,842 Korean ancestry individuals	7,861 Korean ancestry individuals	16q12.2	FTO	rs9939609-A	0.13	2e-07	(BMI)	0.24	[0.14-0.32] kg/m2 increase	Affymetrix [2156535] (imputed)
			chr16	53820526	53820527	rs9939609	19079261	Willer CJ	2008-12-14	Nat Genet	Six new loci associated with body mass index highlight a neuronal influence on body weight regulation.	Body mass index	32,387 European ancestry individuals	59,082 European ancestry individuals	16q12.2	FTO	rs9939609-A	0.41	4e-51		0.33	[0.27-0.39] kg/m2 increase	Affymetrix, Illumina [2399588] (imputed)
			chr16	53820526	53820527	rs9939609	17554300	Wellcome Trust Case Control Consortium	2007-06-07	Nature	Genome-wide association study of 14,000 cases of seven common diseases and 3,000 shared controls.	Type 2 diabetes	1,924 European ancestry cases, 2,938 European ancestry controls	(see Zeggini 2007)	16q12.2	FTO	rs9939609-A	0.4	2e-07		1.34	[1.17-1.52]	Affymetrix [469557]
			chr16	53820526	53820527	rs9939609	17434869	Frayling TM	2007-04-12	Science	A common variant in the FTO gene is associated with body mass index and predisposes to childhood and adult obesity.	Body mass index	5,483 European ancestry type 2 diabetes cases, 5,174 European ancestry controls	19,424 European ancestry adult individuals, 10,172 European ancestry children	16q12.2	FTO	rs9939609-A	0.39	3e-35		0.36	[0.34 - 0.46] kg/m2 increase (adults)	Affymetrix [490032]
			chr16	53821614	53821615	rs7202116	22982992	Yang J	2012-09-12	Nature	FTO genotype is associated with phenotypic variability of body mass index.	Body mass index	133,154 European ancestry individuals	59,325 European ancestry individuals	16q12.2	FTO	rs7202116-G	0.402	2e-10	(discovery + validation)	0.036	[0.025-0.047] unit increase	Affymetrix, Illumina, Perlegen [~ 2440000] (imputed)
			chr16	53822650	53822651	rs7185735	29912962	Feitosa MF	2018-06-18	PLoS One	Novel genetic associations for blood pressure identified via gene-alcohol interaction in up to 570K individuals across multiple ancestries.	Pulse pressure x alcohol consumption interaction (2df test)	91,099 European ancestry drinkers and non-drinkers, 21,416 African American or Afro-Caribbean drinkers and non-drinkers, 12,365 Asian ancestry drinkers and non-drinkers, 8,470 Hispanic or Latin American drinkers and non-drinkers	238,053 European ancestry drinkers, 2,280 African American drinkers, 54,080 Asian ancestry drinkers, 6,447 Hispanic ancestry drinkers, 43,318 European ancestry non-drinkers, 2,761 African American non-drinkers, 86,943 Asian ancestry non-drinkers, 6,923 Hispanic ancestry non-drinkers	16q12.2	FTO	rs7185735-A	0.59	2e-10	(EA)			Affymetrix, Illumina [up to 39321347] (imputed)
			chr16	53822650	53822651	rs7185735	27918534	Chu AY	2016-12-05	Nat Genet	Multiethnic genome-wide meta-analysis of ectopic fat depots identifies loci associated with adipocyte development and differentiation.	Subcutaneous adipose tissue	7,399 European ancestry women, 7,381 European ancestry men, 2,163 African American women, 1,304 African American men	NA	16q12.2	FTO	rs7185735-A	0.58	1e-09		6.05	z-score decrease	Affymetrix, Illumina [~ 2600000] (imputed)
			chr16	53822650	53822651	rs7185735	23563607	Berndt SI	2013-04-07	Nat Genet	Genome-wide meta-analysis identifies 11 new loci for anthropometric traits and provides insights into genetic architecture.	Obesity	93,015 European ancestry overweight individuals, 32,858 European ancestry class I obese individuals, 9,889 European ancestry class II obese individuals, 2,896 European ancestry class III obese individuals, up to 65,840 European ancestry controls	65,332 European ancestry overweight individuals, 22,373 European ancestry class I obese individuals, 5,476 European ancestry class II obese individuals, 1,162 European ancestry class III obese individuals, up to 39,294 European ancestry controls	16q12.2	FTO	rs7185735-G	0.4	1e-79	(Obesity class II)	1.33	[NR]	Affymetrix, Illumina [~ 2800000] (imputed)
			chr16	53828065	53828066	rs17817964	28430825	Ng MCY	2017-04-21	PLoS Genet	Discovery and fine-mapping of adiposity loci using high density imputation of genome-wide association studies in individuals of African ancestry: African Ancestry Anthropometry Genetics Consortium.	Body mass index (adult)	16,559 African ancestry men, 26,193 African ancestry women	2,458 African ancestry men, 7,685 African ancestry women, 152,893 European ancestry men, 171,977 European ancestry women	16q12.2	FTO	rs17817964-T	0.114	3e-08	(AA,Women)	0.071	[0.046-0.096] unit increase	Affymetrix, Illumina [17972087] (imputed)
			chr16	53828065	53828066	rs17817964	28430825	Ng MCY	2017-04-21	PLoS Genet	Discovery and fine-mapping of adiposity loci using high density imputation of genome-wide association studies in individuals of African ancestry: African Ancestry Anthropometry Genetics Consortium.	Body mass index (adult)	16,559 African ancestry men, 26,193 African ancestry women	2,458 African ancestry men, 7,685 African ancestry women, 152,893 European ancestry men, 171,977 European ancestry women	16q12.2	FTO	rs17817964-T	0.114	3e-11	(AA)	0.069	[0.049-0.089] unit increase	Affymetrix, Illumina [17972087] (imputed)
			chr16	53828065	53828066	rs17817964	28430825	Ng MCY	2017-04-21	PLoS Genet	Discovery and fine-mapping of adiposity loci using high density imputation of genome-wide association studies in individuals of African ancestry: African Ancestry Anthropometry Genetics Consortium.	Body mass index (adult)	16,559 African ancestry men, 26,193 African ancestry women	2,458 African ancestry men, 7,685 African ancestry women, 152,893 European ancestry men, 171,977 European ancestry women	16q12.2	FTO	rs17817964-T	0.114	1e-146		0.069	[0.049-0.089] unit increase	Affymetrix, Illumina [17972087] (imputed)
			chr16	53828065	53828066	rs17817964	23583978	Monda KL	2013-04-14	Nat Genet	A meta-analysis identifies new loci associated with body mass index in individuals of African ancestry.	Body mass index	37,956 African American individuals, 1,188 Nigerian ancestry individuals	27,661 African America/Afro-Caribbean individuals, 4,607 Sub-Saharan African ancestry individuals, 123,706 European ancestry inidividuals	16q12.2	FTO	rs17817964-T	0.12	1e-10	(AA and Sub-Saharan)	0.073	[0.051-0.095] unit increase	Affymetrix, Illumina [3283202] (imputed)
			chr16	53842907	53842908	rs12149832	22344221	Okada Y	2012-02-19	Nat Genet	Common variants at CDKAL1 and KLF9 are associated with body mass index in east Asian populations.	Body mass index (SNP x SNP interaction)	26,620 Japanese ancestry individuals	35,625 East Asian ancestry individuals	16q12.2	FTO	rs12149832-A	0.2	5e-22		0.073	[0.057-0.089] unit increase	Illumina [2178018] (imputed)
									name	chromstart	count
									rs11075990	53819892	1
									rs1121980	53809246	8
									rs12149832	53842907	1
									rs1421085	53800953	9
									rs1558902	53803573	41
									rs17817449	53813366	8
									rs17817964	53828065	4
									rs62033400	53811787	1
									rs6499640	53769676	2
									rs7185735	53822650	3
									rs7202116	53821614	1
									rs8043757	53813449	3
									rs8050136	53816274	18
									rs9939609	53820526	8
									rs9940128	53800753	2

## Sheet: Table S2
		Table S2. Description of 1000G populations employed
		supergroup	populations*	Sample size	Super group TOTAL
		AFR	ESN	99
		AFR	GWD	113				The data is available at ftp://ftp.1000genomes.ebi.ac.uk/vol1/ftp/release/20130502/
		AFR	LWK	99
		AFR	MSL	85
		AFR	YRI	108	504
		EAS	CDX	93
		EAS	CHB	103
		EAS	CHS	105
		EAS	JPT	104
		EAS	KHV	99	504
		EUR	CEU	99
		EUR	FIN	99
		EUR	GBR	91
		EUR	IBS	107
		EUR	TSI	107	503
		SAS	BEB	86
		SAS	GIH	103
		SAS	ITU	102
		SAS	PJL	96
		SAS	STU	102	489
	TOTAL			2000	2000
	*	Denotatiion of populations
		EAS	CHB	Han Chinese Han Chinese in Beijing, China
		EAS	JPT	Japanese Japanese in Tokyo, Japan
		EAS	CHS	Southern Han Chinese Han Chinese South
		EAS	CDX	Dai Chinese Chinese Dai in Xishuangbanna, China
		EAS	KHV	Kinh VietnameseKinh in Ho Chi Minh City, Vietnam
		EAS	CHD	Denver Chinese Chinese in Denver, Colorado (pilot 3 only)
		EUR	CEU	CEPH Utah residents (CEPH) with Northern and Western European ancestry
		EUR	TSI	TuscanToscani in Italia
		EUR	GBR	British British in England and Scotland
		EUR	FIN	Finnish Finnish in Finland
		EUR	IBS	Spanish Iberian populations in Spain
		AFR	YRI	YorubaYoruba in Ibadan, Nigeria
		AFR	LWK	Luhya Luhya in Webuye, Kenya
		AFR	GWD	Gambian Gambian in Western Division, The Gambia
		AFR	MSL	Mende Mende in Sierra Leone
		AFR	ESN	Esan Esan in Nigeria
		AMR	ASW	African-American SW African Ancestry in Southwest US
		AMR	ACB	African-Caribbean African Caribbean in Barbados
		AMR	MXL	Mexican-American Mexican Ancestry in Los Angeles, California
		AMR	PUR	Puerto Rican Puerto Rican in Puerto Rico
		AMR	CLM	Colombian Colombian in Medellin, Colombia
		AMR	PEL	Peruvian Peruvian in Lima, Peru
		SAS	GIH	Gujarati Gujarati Indian in Houston, TX
		SAS	PJL	Punjabi Punjabi in Lahore, Pakistan
		SAS	BEB	Bengali Bengali in Bangladesh
		SAS	STU	Sri Lankan Sri Lankan Tamil in the UK
		SAS	ITU	IndianIndian Telugu in the UK
